# Supplementary material for: Functionalized Magnesium Phosphate Cement Induces In Situ Vascularized Bone Regeneration via Surface Lyophilization of Chondroitin Sulfate
Source: Biomedicines. 2023 Dec 28;12(1):74. doi: 10.3390/biomedicines12010074 (PMC10812989; doi:10.3390/biomedicines12010074)
Supplement: Supplementary file 1 [file biomedicines-12-00074-s001.zip]

Archive with 1 entries (1 files):
- biomedicines-2660606-supplementary.pdf
